# Supplementary material for: Bone Mineral Density and Serum Levels of Bone Remodeling Markers in Ankylosing Spondylitis Treated with Anti TNF-α Agents
Source: Med Sci (Basel). 2025 Sep 13;13(3):189. doi: 10.3390/medsci13030189 (PMC12452767; doi:10.3390/medsci13030189)
Supplement: Supplementary file 1 [file medsci-13-00189-s001.zip]

Archive with 1 entries (1 files):
- medsci-3838316-supplementary.pdf
